# Supplementary material for: Deciphering Bacterial Community Structure, Functional Prediction and Food Safety Assessment in Fermented Fruits Using Next-Generation 16S rRNA Amplicon Sequencing
Source: Microorganisms. 2021 Jul 23;9(8):1574. doi: 10.3390/microorganisms9081574 (PMC8401261; doi:10.3390/microorganisms9081574)
Supplement: Supplementary file 1 [file microorganisms-09-01574-s001.zip]

Archive with 1 entries (1 files):
- microorganisms-1249527-supplementary.pdf
